# Supplementary material for: RAD21 amplification epigenetically suppresses interferon signaling to promote immune evasion in ovarian cancer
Source: J Clin Invest. 2022 Nov 15;132(22):e159628. doi: 10.1172/JCI159628 (PMC9663158; doi:10.1172/JCI159628)
Supplement: Supplemental table 1 [file jci-132-159628-s186.xlsx]

## Sheet: Sheet1
Supplemental Table 1. Copy number alterations form TCGA 572 samples
Gene	Cytoband	CNA	Profiled Samples	#	Freq
MYC	8q24.21	AMP	190	572	0.33
NDRG1	8q24.22	AMP	165	572	0.29
MECOM	3q26.2	AMP	159	572	0.28
AGO2	8q24.3	AMP	159	572	0.28
TERC	3q26.2	AMP	153	572	0.27
RECQL4	8q24.3	AMP	153	572	0.27
PRKCI	3q26.2	AMP	139	572	0.24
EXT1	8q24.11	AMP	132	572	0.23
RAD21	8q24.11	AMP	122	572	0.21
TBL1XR1	3q26.32	AMP	119	572	0.21
PIK3CA	3q26.32	AMP	116	572	0.2
CCNE1	19q12	AMP	112	572	0.2
SOX2	3q26.33	AMP	105	572	0.18
DCUN1D1	3q26.33	AMP	104	572	0.18
KLHL6	3q27.1	AMP	104	572	0.18
MAP3K13	3q27.2	AMP	103	572	0.18
ETV5	3q27.2	AMP	99	572	0.17
FGF12	3q28-q29	AMP	97	572	0.17
EIF4A2	3q27.3	AMP	94	572	0.16
LPP	3q27.3-q28	AMP	94	572	0.16
TFRC	3q29	AMP	93	572	0.16
TP63	3q28	AMP	91	572	0.16
BCL6	3q27.3	AMP	90	572	0.16
EIF3E	8q23.1	AMP	90	572	0.16
RSPO2	8q23.1	AMP	90	572	0.16
BRD4	19p13.12	AMP	69	572	0.12
NOTCH3	19p13.12	AMP	68	572	0.12
TPM4	19p13.12-p13.11	AMP	65	572	0.11
DNAJB1	19p13.12	AMP	64	572	0.11
PRKACA	19p13.12	AMP	64	572	0.11
LYL1	19p13.13	AMP	63	572	0.11
UBR5	8q22.3	AMP	63	572	0.11
CALR	19p13.13	AMP	57	572	0.1
GAB2	11q14.1	AMP	57	572	0.1
KRAS	12p12.1	AMP	54	572	0.09
KLF2	19p13.11	AMP	54	572	0.09
PAK1	11q13.5-q14.1	AMP	53	572	0.09
TERT	5p15.33	AMP	53	572	0.09
GMPS	3q25.31	AMP	53	572	0.09
SDHA	5p15.33	AMP	52	572	0.09
TRIP13	5p15.33	AMP	52	572	0.09
TIPARP	3q25.31	AMP	52	572	0.09
MLF1	3q25.32	AMP	51	572	0.09
DNM2	19p13.2	AMP	50	572	0.09
RRAGC	1p34.3	AMP	50	572	0.09
RB1	13q14.2	HOMDEL	49	572	0.09
MYCL	1p34.2	AMP	48	572	0.08
KMT2B	19q13.12	AMP	48	572	0.08
WWTR1	3q25.1	AMP	48	572	0.08
PPP2R2A	8p21.2	HOMDEL	47	572	0.08
SMARCA4	19p13.2	AMP	47	572	0.08
CD22	19q13.12	AMP	46	572	0.08
CARM1	19p13.2	AMP	46	572	0.08
BABAM1	19p13.11	AMP	46	572	0.08
EMSY	11q13.5	AMP	46	572	0.08
BRAF	7q34	AMP	45	572	0.08
E2F3	6p22.3	AMP	45	572	0.08
MCL1	1q21.2	AMP	45	572	0.08
DEK	6p22.3	AMP	45	572	0.08
KEL	7q34	AMP	44	572	0.08
RHEB	7q36.1	AMP	44	572	0.08
TYK2	19p13.2	AMP	44	572	0.08
ARNT	1q21.3	AMP	43	572	0.08
EPOR	19p13.2	AMP	43	572	0.08
JARID2	6p22.3	AMP	43	572	0.08
PRSS1	7q34	AMP	43	572	0.08
PPFIBP1	12p11.23-p11.22	AMP	43	572	0.08
TRIM24	7q33-q34	AMP	43	572	0.08
SETDB1	1q21.3	AMP	43	572	0.08
CEBPA	19q13.11	AMP	42	572	0.07
DNMT1	19p13.2	AMP	42	572	0.07
PTK6	20q13.33	AMP	42	572	0.07
KDM5A	12p13.33	AMP	42	572	0.07
KEAP1	19p13.2	AMP	42	572	0.07
ARFRP1	20q13.33	AMP	42	572	0.07
MLLT11	1q21.3	AMP	42	572	0.07
ERC1	12p13.33	AMP	42	572	0.07
RTEL1	20q13.33	AMP	42	572	0.07
KMT2C	7q36.1	AMP	42	572	0.07
EZH2	7q36.1	AMP	41	572	0.07
S1PR2	19p13.2	AMP	41	572	0.07
SOX17	8q11.23	AMP	41	572	0.07
MNX1	7q36.3	AMP	40	572	0.07
NKX3-1	8p21.2	HOMDEL	40	572	0.07
NOTCH2	1p12	AMP	40	572	0.07
XRCC2	7q36.1	AMP	40	572	0.07
MGAM	7q34	AMP	40	572	0.07
CREB3L2	7q33	AMP	40	572	0.07
H3F3C	12p11.21	AMP	40	572	0.07
RAD52	12p13.33	AMP	39	572	0.07
APH1A	1q21.2	AMP	39	572	0.07
GTSE1	22q13.31	HOMDEL	39	572	0.07
STK40	1p34.3	AMP	39	572	0.07
BCL9	1q21.2	AMP	38	572	0.07
IRF4	6p25.3	AMP	38	572	0.07
PDE4DIP	1q21.2	AMP	38	572	0.07
DUSP22	6p25.3	AMP	38	572	0.07
HIST2H3A	1q21.2	AMP	38	572	0.07
HIST2H3D	1q21.2	AMP	38	572	0.07
CCND2	12p13.32	AMP	37	572	0.07
JAK3	19p13.11	AMP	37	572	0.07
MPL	1p34.2	AMP	37	572	0.07
SS18L1	20q13.33	AMP	37	572	0.07
ESCO2	8p21.1	HOMDEL	37	572	0.07
ATR	3q23	AMP	36	572	0.06
BCL2L1	20q11.21	AMP	36	572	0.06
FOXL2	3q22.3	AMP	36	572	0.06
CSF3R	1p34.3	AMP	36	572	0.06
GATA4	8p23.1	HOMDEL	36	572	0.06
LMNA	1q22	AMP	36	572	0.06
NF1	17q11.2	HOMDEL	36	572	0.06
RIT1	1q22	AMP	36	572	0.06
PICALM	11q14.2	AMP	35	572	0.06
EED	11q14.2	AMP	35	572	0.06
CRTC1	19p13.11	AMP	35	572	0.06
AGO1	1p34.3	AMP	35	572	0.06
ARID4B	1q42.3	AMP	35	572	0.06
SMYD3	1q44	AMP	35	572	0.06
PREX2	8q13.2	AMP	35	572	0.06
ETV6	12p13.2	AMP	34	572	0.06
TUSC3	8p22	HOMDEL	34	572	0.06
FGF23	12p13.32	AMP	34	572	0.06
ELL	19p13.11	AMP	34	572	0.06
NCOA3	20q13.12	AMP	34	572	0.06
RAD54L	1p34.1	AMP	34	572	0.06
PIK3R3	1p34.1	AMP	34	572	0.06
YY1AP1	1q22	AMP	34	572	0.06
ETNK1	12p12.1	AMP	34	572	0.06
AKT2	19q13.2	AMP	33	572	0.06
CHD4	12p13.31	AMP	33	572	0.06
DUSP4	8p12	HOMDEL	33	572	0.06
MUC1	1q22	AMP	33	572	0.06
PTPN6	12p13.31	AMP	33	572	0.06
TCEA1	8q11.23	AMP	33	572	0.06
AKT3	1q43-q44	AMP	33	572	0.06
ZNF384	12p13.31	AMP	33	572	0.06
MEF2B	19p13.11	AMP	33	572	0.06
ATP6V1B2	8p21.3	HOMDEL	32	572	0.06
NRG1	8p12	HOMDEL	32	572	0.06
LYN	8q12.1	AMP	32	572	0.06
PIK3CB	3q22.3	AMP	32	572	0.06
PLAG1	8q12.1	AMP	32	572	0.06
RECQL	12p12.1	AMP	32	572	0.06
UPF1	19p13.11	AMP	32	572	0.06
TFE3	Xp11.23	AMP	32	572	0.06
HIST3H3	1q42.13	AMP	32	572	0.06
CHCHD7	8q12.1	AMP	32	572	0.06
SPRTN	1q42.2	AMP	32	572	0.06
FGF6	12p13.32	AMP	31	572	0.05
GATA1	Xp11.23	AMP	31	572	0.05
IL7R	5p13.2	AMP	31	572	0.05
WAS	Xp11.23	AMP	31	572	0.05
STAG1	3q22.3	AMP	31	572	0.05
FH	1q43	AMP	30	572	0.05
LIFR	5p13.1	AMP	30	572	0.05
ZBTB20	3q13.31	AMP	30	572	0.05
LRP1B	2q22.1-q22.2	HOMDEL	30	572	0.05
RICTOR	5p13.1	AMP	30	572	0.05
LRP6	12p13.2	AMP	29	572	0.05
PCM1	8p22	HOMDEL	29	572	0.05
PIK3R2	19p13.11	AMP	29	572	0.05
PTK7	6p21.1	AMP	29	572	0.05
SSX1	Xp11.23	AMP	29	572	0.05
SSX4	Xp11.23	AMP	29	572	0.05
TFEB	6p21.1	AMP	29	572	0.05
NCOA2	8q13.3	AMP	29	572	0.05
DROSHA	5p13.3	AMP	29	572	0.05
PRDM14	8q13.3	AMP	29	572	0.05
PGBD5	1q42.13	AMP	29	572	0.05
PARP1	1q42.12	AMP	28	572	0.05
CCND3	6p21.1	AMP	28	572	0.05
CKS1B	1q21.3	AMP	28	572	0.05
KLF6	10p15.2	AMP	28	572	0.05
INPPL1	11q13.4	AMP	28	572	0.05
PIM1	6p21.2	AMP	28	572	0.05
WRN	8p12	HOMDEL	28	572	0.05
BIRC3	11q22.2	AMP	27	572	0.05
CCND1	11q13.3	AMP	27	572	0.05
FGF3	11q13.3	AMP	27	572	0.05
FGF4	11q13.3	AMP	27	572	0.05
H3F3A	1q42.12	AMP	27	572	0.05
IKBKB	8p11.21	AMP	27	572	0.05
NUMA1	11q13.4	AMP	27	572	0.05
TPM3	1q21.3	AMP	27	572	0.05
NSD2	4p16.3	AMP	27	572	0.05
KAT6A	8p11.21	AMP	27	572	0.05
HIST1H3A	6p22.2	AMP	27	572	0.05
FGF19	11q13.3	AMP	27	572	0.05
YAP1	11q22.1	AMP	27	572	0.05
SND1	7q32.1	AMP	27	572	0.05
CCNB3	Xp11.22	AMP	27	572	0.05
H3F3AP4	2q31.1	AMP	27	572	0.05
FGFR3	4p16.3	AMP	26	572	0.05
MUTYH	1p34.1	AMP	26	572	0.05
PIK3C2G	12p12.3	AMP	26	572	0.05
PTEN	10q23.31	HOMDEL	26	572	0.05
AURKA	20q13.2	AMP	26	572	0.05
RBM10	Xp11.3	AMP	26	572	0.05
HIST1H4I	6p22.1	AMP	26	572	0.05
HIST1H3B	6p22.2	AMP	26	572	0.05
MKNK1	1p33	AMP	26	572	0.05
HIST1H2AG	6p22.1	AMP	26	572	0.05
HIST1H2BJ	6p22.1	AMP	26	572	0.05
HIST1H2BK	6p22.1	AMP	26	572	0.05
BTLA	3q13.2	AMP	26	572	0.05
ASXL1	20q11.21	AMP	26	572	0.05
