# Supplementary material for: RAD21 amplification epigenetically suppresses interferon signaling to promote immune evasion in ovarian cancer
Source: J Clin Invest. 2022 Nov 15;132(22):e159628. doi: 10.1172/JCI159628 (PMC9663158; doi:10.1172/JCI159628)
Supplement: Supplemental table 2 [file jci-132-159628-s187.xlsx]

## Sheet: Sheet1
Supplemental Table 2. RAD21 direct targets
GeneSymbl	baseMean	log2FoldChange	lfcSE	stat	pvalue	padj
OLR1	108.337	6.8318	0.779323	8.76632	1.846e-18	8.24325e-17
GJA5	309.761	6.65044	0.451094	14.7429	3.41663e-49	9.60911e-47
KRT17	290.982	6.44608	0.462586	13.9349	3.8875e-44	9.44251e-42
EGR1	592.793	6.0248	0.277359	21.7221	1.26969e-104	1.45388e-101
LINC00452	179.369	5.84518	0.467832	12.4942	8.03008e-36	1.21444e-33
TMEM178B	84.0923	4.7229	0.515865	9.1553	5.42085e-20	2.81235e-18
BDKRB1	70.4557	4.70396	0.568516	8.2741	1.29428e-16	4.79182e-15
FLT1	425.311	4.67524	0.23349	20.0233	3.45322e-89	2.76793e-86
GSG1	67.5288	4.65596	0.572199	8.13696	4.0531e-16	1.42178e-14
STK31	50.5645	4.35373	0.619162	7.03166	2.04096e-12	4.62128e-11
CXCL8	620.907	4.34634	0.482471	9.0085	2.0889e-19	1.00865e-17
ATF3	138.265	4.26346	0.370258	11.5148	1.1106e-30	1.22786e-28
PCDH7	271.711	4.09309	0.265246	15.4313	1.00842e-53	3.51434e-51
IFIT2	467.421	4.0141	0.795995	5.04287	4.58592e-07	4.78258e-06
FOS	266.422	3.81655	0.252935	15.0891	1.91078e-51	6.00622e-49
GALC	156.068	3.8049	0.340717	11.1674	5.89101e-29	6.13239e-27
PLEKHG7	101.668	3.79633	0.407898	9.30705	1.31427e-20	7.19079e-19
NNMT	2515	3.77295	0.100035	37.7164	0	0
DCLK1	516.3	3.76561	0.18412	20.452	5.7667e-93	5.13589e-90
ANKRD2	83.3732	3.7201	0.442197	8.41278	4.00415e-17	1.5505e-15
PSG4	166.766	3.5875	0.316048	11.3511	7.32179e-30	7.82504e-28
LAMA2	120.833	3.49376	0.357084	9.78414	1.3171e-22	8.41215e-21
OASL	343.881	3.45859	0.777348	4.44921	8.61861e-06	7.06365e-05
TMEM40	540.962	3.45367	0.180911	19.0904	3.03474e-81	2.11521e-78
IFIT3	498.523	3.36952	0.63248	5.32748	9.9586e-08	1.16786e-06
DLX2	76.6256	3.35444	0.431494	7.77401	7.60379e-15	2.31302e-13
CXCL1	186.113	3.34762	0.287733	11.6345	2.75284e-31	3.1522e-29
PCDH17	133.769	3.23095	0.342748	9.42662	4.23501e-21	2.41607e-19
ATP8A1	125.997	3.19085	0.335307	9.51619	1.79641e-21	1.04721e-19
ITGB8	283.602	3.13676	0.229585	13.6627	1.69517e-42	3.82749e-40
LRRC4C	86.896	3.13375	0.417229	7.51087	5.87345e-14	1.60404e-12
STS	86.3943	3.11249	0.396344	7.85301	4.06159e-15	1.2792e-13
GDA	1539.84	3.10666	0.113781	27.3037	3.82865e-164	8.76816e-161
CSRNP1	999.671	3.07462	0.15539	19.7865	3.89192e-87	2.97102e-84
MIR137HG	50.5169	3.06033	0.510315	5.99695	2.01053e-09	3.0902e-08
MFAP5	1466.48	3.04961	0.12868	23.6991	3.68509e-124	5.90757e-121
GBP1	187.218	3.04266	0.291273	10.4461	1.52725e-25	1.21204e-23
LMO7	1719.75	3.00581	0.104497	28.7646	5.9504e-182	1.58985e-178
KISS1	1988.24	2.99104	0.113668	26.3137	1.33515e-152	2.67547e-149
NEGR1	500.147	2.96308	0.170249	17.4044	7.64151e-68	3.60297e-65
FN1	7193.66	2.9436	0.076142	38.6594	0	0
L1CAM	484.073	2.90978	0.182649	15.931	3.86345e-57	1.44035e-54
DOK7	115.947	2.90001	0.336781	8.61094	7.24622e-18	3.04893e-16
JAG1	176.178	2.87169	0.284232	10.1033	5.34014e-24	3.8562e-22
EFHD1	53.5806	2.82972	0.483801	5.84893	4.9475e-09	7.07523e-08
ANO2	188.158	2.82132	0.287845	9.80153	1.10892e-22	7.19684e-21
PCDHA12	430.154	2.69556	0.177637	15.1745	5.21612e-52	1.67239e-49
PLCXD2	230.495	2.69477	0.250456	10.7595	5.34762e-27	4.84337e-25
RCAN2	55.7814	2.67528	0.468674	5.70818	1.1419e-08	1.55662e-07
NMNAT2	1074.68	2.66869	0.127888	20.8673	1.06054e-96	1.06259e-93
DKK1	1045.88	2.66751	0.13187	20.2284	5.50445e-91	4.64431e-88
CXADR	487.929	2.66666	0.175391	15.2041	3.32051e-52	1.08635e-49
TTC9	139.436	2.66366	0.305309	8.72447	2.67434e-18	1.17459e-16
MEF2C	164.561	2.63547	0.280667	9.39001	5.99945e-21	3.38652e-19
ARID5B	210.7	2.63462	0.252964	10.415	2.11853e-25	1.67301e-23
TRNP1	384.242	2.62296	0.20405	12.8545	8.11196e-38	1.39831e-35
SCIN	60.5498	2.61477	0.458485	5.70306	1.17673e-08	1.60137e-07
GPR1	115.46	2.54832	0.339677	7.50217	6.27706e-14	1.70555e-12
TNNC1	356.542	2.52542	0.197356	12.7962	1.7207e-37	2.87339e-35
DUSP6	791.138	2.50341	0.13602	18.4047	1.20493e-75	7.72648e-73
HES1	232.737	2.48677	0.235624	10.554	4.86998e-26	4.10898e-24
KLF2	207.789	2.45339	0.243291	10.0842	6.49112e-24	4.62485e-22
DDX60	507.784	2.44599	0.53415	4.57921	4.66743e-06	4.03361e-05
APOE	161.475	2.42554	0.280746	8.63963	5.63949e-18	2.41085e-16
WNT9A	74.6426	2.4058	0.405277	5.93619	2.9173e-09	4.33431e-08
IL11	245.387	2.39525	0.224864	10.652	1.70637e-26	1.4948e-24
ID3	536.081	2.39208	0.187482	12.759	2.77758e-37	4.54361e-35
VGLL3	1078.06	2.37757	0.135971	17.4859	1.83652e-68	9.81373e-66
TLE4	552.188	2.37401	0.158224	15.0041	6.89722e-51	2.04758e-48
IL1RAPL1	54.487	2.35869	0.467812	5.04197	4.6076e-07	4.79639e-06
PCDH20	80.4787	2.35381	0.385104	6.11215	9.82967e-10	1.5869e-08
ARRDC3	713.712	2.34396	0.140359	16.6997	1.31725e-62	5.70727e-60
IFIT1	397.755	2.32743	0.514278	4.52562	6.02181e-06	5.07815e-05
SAMD9	971.136	2.28932	0.408561	5.60338	2.10216e-08	2.74875e-07
MMP1	18475.6	2.28168	0.307518	7.41968	1.17405e-13	3.0804e-12
LGR4	362.463	2.24943	0.210653	10.6784	1.28503e-26	1.13188e-24
SPX	60.1789	2.22864	0.435676	5.11535	3.1316e-07	3.38065e-06
PCLO	88.2531	2.22502	0.415666	5.3529	8.65543e-08	1.02706e-06
CYP1A1	76.0938	2.21399	0.400995	5.52123	3.36632e-08	4.25596e-07
S100A2	832.479	2.2036	0.12923	17.0518	3.39195e-65	1.55361e-62
NTNG1	273.324	2.19583	0.230123	9.54197	1.4014e-21	8.35159e-20
ANGPTL4	56.6405	2.18855	0.450845	4.85433	1.20794e-06	1.16568e-05
NLRP3	317.723	2.17421	0.211784	10.2662	1.00083e-24	7.50263e-23
PPME1	4710.54	2.17352	0.0996405	21.8136	1.72284e-105	2.12453e-102
ISG20	195.909	2.16422	0.263474	8.21418	2.13622e-16	7.713e-15
GEM	155.722	2.15953	0.284989	7.5776	3.52019e-14	9.98799e-13
DDX58	874.122	2.15663	0.407053	5.29816	1.16977e-07	1.35593e-06
ABCC9	97.2435	2.15418	0.345019	6.24366	4.27448e-10	7.25891e-09
SERPINB7	1140.67	2.09558	0.138919	15.0849	2.03654e-51	6.27841e-49
MYO5B	114.116	2.07351	0.320032	6.47909	9.22804e-11	1.71618e-09
GPC6	138.754	2.0719	0.297357	6.9677	3.22159e-12	7.1235e-11
RNF144B	247.251	2.06548	0.227957	9.06086	1.29424e-19	6.46352e-18
COL12A1	4838.03	2.06234	0.0841631	24.5041	1.3372e-132	2.38185e-129
CAMK2D	1161.02	2.04804	0.11762	17.4123	6.66053e-68	3.2356e-65
SYNE1	890.222	2.0435	0.141907	14.4002	5.15582e-47	1.42505e-44
FGF1	435.701	2.04126	0.175084	11.6587	2.07061e-31	2.38805e-29
TGM1	147.725	2.03618	0.277447	7.33896	2.1526e-13	5.44294e-12
IFIH1	76.006	2.03422	0.455614	4.46478	8.01504e-06	6.60613e-05
STXBP6	1070.69	1.99956	0.124508	16.0597	4.88795e-58	1.91119e-55
SH3TC2	479.065	1.99912	0.163112	12.2561	1.55759e-34	2.22944e-32
IGFBP6	357.234	1.98862	0.203824	9.75655	1.72934e-22	1.08718e-20
SRPX2	66.8073	1.96514	0.408176	4.81445	1.47609e-06	1.40185e-05
CLIC3	75.0325	1.96512	0.385885	5.0925	3.53378e-07	3.76913e-06
CFLAR-AS1	90.0155	1.96264	0.350682	5.59665	2.18533e-08	2.84359e-07
GABARAPL1	624.676	1.95986	0.149614	13.0994	3.31856e-39	6.33331e-37
ITGBL1	56.1915	1.94905	0.442298	4.40664	1.04986e-05	8.47447e-05
DDX60L	531.111	1.94195	0.179906	10.7943	3.66406e-27	3.35649e-25
XDH	263.159	1.93622	0.214827	9.01295	2.00583e-19	9.71462e-18
CA8	129.417	1.93117	0.339042	5.69597	1.22673e-08	1.66376e-07
PCDH10	116.51	1.9251	0.313665	6.13742	8.38744e-10	1.36507e-08
AVPI1	357.997	1.92476	0.18365	10.4806	1.06081e-25	8.50293e-24
CREB5	76.284	1.91755	0.380883	5.0345	4.79108e-07	4.96524e-06
SYTL3	487.082	1.91528	0.161604	11.8517	2.10961e-32	2.52381e-30
CD82	94.5036	1.91406	0.363102	5.27143	1.35366e-07	1.54695e-06
CRIP1	400.05	1.91126	0.173775	10.9985	3.88708e-28	3.79962e-26
MISP	438.385	1.90843	0.173301	11.0122	3.33694e-28	3.30213e-26
MITF	269.459	1.89697	0.212607	8.92244	4.56109e-19	2.11939e-17
RIC1	1018.87	1.89293	0.120318	15.7327	9.03199e-56	3.29072e-53
CTGF	3583.25	1.8915	0.0912697	20.7243	2.08941e-95	1.97031e-92
ATP11A	1066.57	1.88988	0.115503	16.3622	3.55897e-60	1.46292e-57
SMIM14	369.858	1.88764	0.179272	10.5294	6.3219e-26	5.25111e-24
CD274	57.0611	1.8776	0.438029	4.28646	1.8154e-05	0.000138584
WWC3	323.835	1.87691	0.191375	9.80749	1.04535e-22	6.81218e-21
PPP1R15A	2185.62	1.87364	0.102815	18.2235	3.35843e-74	2.07073e-71
SERTAD1	609.938	1.87237	0.155571	12.0354	2.31413e-33	2.94427e-31
ACTC1	58.6989	1.8705	0.444181	4.21111	2.54123e-05	0.000188082
C4orf19	51.7825	1.85919	0.474463	3.91851	8.90996e-05	0.000580632
FAM214B	241.713	1.84778	0.224725	8.22241	1.99446e-16	7.23375e-15
PLXDC2	56.9514	1.84553	0.443532	4.16099	3.1687e-05	0.000229334
CDC14A	730.94	1.84326	0.138512	13.3076	2.09061e-40	4.18932e-38
SYT1	184.775	1.84288	0.264286	6.97306	3.1013e-12	6.89556e-11
SECTM1	69.6405	1.83029	0.400152	4.57399	4.7852e-06	4.12427e-05
DMPK	163.01	1.81257	0.266452	6.8026	1.02744e-11	2.11981e-10
ZNF804A	131.337	1.81171	0.325539	5.56527	2.61749e-08	3.36765e-07
KRT80	311.749	1.79494	0.254012	7.06636	1.59053e-12	3.64776e-11
GBP3	372.799	1.78398	0.188734	9.45236	3.31289e-21	1.91039e-19
KITLG	229.966	1.78285	0.237163	7.5174	5.58746e-14	1.53038e-12
HHAT	124.517	1.77717	0.303152	5.86232	4.56453e-09	6.56269e-08
HSPG2	457.637	1.77607	0.170606	10.4103	2.22481e-25	1.74833e-23
GBX2	351.39	1.77336	0.185921	9.53825	1.45257e-21	8.62449e-20
OSGIN1	64.7592	1.76703	0.421756	4.18969	2.79334e-05	0.000204943
SPTLC3	65.6994	1.76287	0.444784	3.96343	7.38808e-05	0.000490225
RAB31	509.697	1.75058	0.165989	10.5464	5.27881e-26	4.40753e-24
RHOB	2663.86	1.75019	0.0908787	19.2585	1.19708e-82	8.72291e-80
ZNF503	91.1558	1.74353	0.350308	4.97714	6.45321e-07	6.51868e-06
PAX8	392.771	1.74183	0.178289	9.76971	1.5188e-22	9.62369e-21
ALS2CL	318.653	1.74175	0.208583	8.35037	6.80504e-17	2.57291e-15
CHST3	1100.4	1.7329	0.126026	13.7503	5.07145e-43	1.17827e-40
TRPV3	61.213	1.7247	0.422881	4.07846	4.53349e-05	0.000316318
LAMA5	453.298	1.71121	0.166986	10.2476	1.2132e-24	9.04595e-23
IER2	1623.41	1.7084	0.101266	16.8705	7.41922e-64	3.30382e-61
TRIB1	658.748	1.70328	0.140094	12.1581	5.19241e-34	6.93663e-32
RHOBTB3	12375.9	1.70259	0.0747853	22.7663	9.88956e-115	1.44127e-111
STAG1	2655.74	1.68317	0.0912335	18.449	5.30777e-76	3.54537e-73
ARG2	226.214	1.68214	0.247108	6.80731	9.94422e-12	2.0623e-10
FAM84B	1887.58	1.67773	0.236765	7.08604	1.38e-12	3.19231e-11
CALB2	77.0392	1.66868	0.396577	4.2077	2.5798e-05	0.000190672
NEK10	57.6261	1.66682	0.445505	3.74142	0.000182985	0.00110031
SBF2-AS1	183.421	1.66658	0.24718	6.74239	1.55798e-11	3.15751e-10
PLD1	102.332	1.66054	0.338597	4.90418	9.38192e-07	9.19887e-06
ZYX	1490.11	1.64912	0.116873	14.1103	3.28024e-45	8.48153e-43
ULBP2	159.742	1.64536	0.268456	6.12898	8.84448e-10	1.43073e-08
LETM2	379.139	1.64392	0.19246	8.54165	1.32313e-17	5.39725e-16
ALPK2	630.203	1.63679	0.152397	10.7403	6.58017e-27	5.89312e-25
IFI44	767.795	1.63514	0.396925	4.11952	3.79662e-05	0.000269785
AJAP1	407.313	1.6337	0.191647	8.52453	1.53429e-17	6.1955e-16
PRKCZ	199.476	1.62992	0.235581	6.9187	4.5582e-12	9.87467e-11
IGFN1	154.514	1.62699	0.266934	6.0951	1.09368e-09	1.7463e-08
CPEB4	410.966	1.62668	0.181394	8.96768	3.02813e-19	1.44047e-17
TINCR	66.4283	1.62286	0.400869	4.04835	5.15808e-05	0.000353524
PSG9	190.497	1.61319	0.267886	6.02192	1.72361e-09	2.67744e-08
SAMD9L	84.7226	1.60727	0.399012	4.02813	5.62225e-05	0.000383044
BCAM	253.569	1.60701	0.210104	7.64863	2.03129e-14	5.94226e-13
ERN1	406.627	1.60359	0.170556	9.40212	5.34754e-21	3.0292e-19
ISG15	783.419	1.60242	0.176798	9.0636	1.26213e-19	6.3229e-18
ARHGAP20	111.431	1.60156	0.319454	5.01342	5.3472e-07	5.48439e-06
ATP6V0A4	345.389	1.5883	0.186117	8.53389	1.41502e-17	5.74285e-16
DSC3	747.975	1.58592	0.146422	10.8312	2.45046e-27	2.27072e-25
MCTP1	72.4472	1.58264	0.381755	4.14569	3.38792e-05	0.000244097
EGR2	55.4145	1.57794	0.442111	3.56911	0.000358197	0.00198969
RAPGEF2	1456.97	1.57678	0.111164	14.1843	1.14561e-45	3.06088e-43
STARD13-AS	80.2959	1.57575	0.372794	4.22687	2.36961e-05	0.000176492
PTPRU	236.978	1.57383	0.224186	7.02023	2.21503e-12	4.99426e-11
CMIP	218.51	1.56938	0.242212	6.47936	9.21117e-11	1.71503e-09
MPP7	1537.67	1.56861	0.100632	15.5876	8.84599e-55	3.15134e-52
NOCT	1176.45	1.56658	0.128277	12.2125	2.66662e-34	3.68522e-32
TEAD1	4447.03	1.56526	0.0864101	18.1144	2.4554e-73	1.4058e-70
FMN1	292.865	1.56498	0.198001	7.90388	2.70347e-15	8.66787e-14
GLRX	251.106	1.56231	0.212089	7.36629	1.75441e-13	4.52169e-12
KHDRBS3	168.939	1.56197	0.254766	6.13101	8.73255e-10	1.41406e-08
RIMS1	83.7471	1.55631	0.358709	4.33863	1.43372e-05	0.000112191
ACTN2	69.4221	1.55401	0.410438	3.78622	0.000152956	0.000938789
QPCT	86.2111	1.55004	0.350208	4.42604	9.59787e-06	7.80636e-05
FAM212B	62.826	1.54995	0.424256	3.65335	0.000258844	0.00149425
TNFAIP3	171.461	1.54728	0.254284	6.08486	1.16593e-09	1.84877e-08
ZNF578	166.014	1.54422	0.258272	5.97905	2.24438e-09	3.41363e-08
PKP2	317.694	1.54213	0.201474	7.65422	1.94487e-14	5.69986e-13
LHX4	75.8717	1.53808	0.378761	4.06081	4.89022e-05	0.000338786
KIAA1324	55.0043	1.53525	0.435897	3.52204	0.000428233	0.00232161
TMEM87B	577.304	1.53472	0.147905	10.3764	3.17388e-25	2.46992e-23
GALNT7	217.181	1.53296	0.240494	6.37419	1.83932e-10	3.30193e-09
KRCC1	90.7429	1.53255	0.34174	4.48455	7.30676e-06	6.0566e-05
KLF5	665.213	1.53028	0.141134	10.8428	2.15851e-27	2.01181e-25
CALD1	3053.89	1.52871	0.100012	15.2852	9.59716e-53	3.20525e-50
PLOD2	1497.96	1.52801	0.117582	12.9952	1.30246e-38	2.45644e-36
ZNF114	814.166	1.51897	0.132044	11.5035	1.26661e-30	1.38129e-28
GJB3	96.6899	1.51636	0.332257	4.56381	5.02326e-06	4.31554e-05
FAM155A	106.376	1.51512	0.334443	4.53027	5.89091e-06	4.98853e-05
CLU	385.743	1.51372	0.188888	8.01383	1.11187e-15	3.72897e-14
MAP2K3	492.855	1.51071	0.17258	8.7537	2.06478e-18	9.19459e-17
RUNX3	68.7899	1.50679	0.389479	3.86872	0.000109407	0.000698209
LRRC1	165.342	1.50592	0.266522	5.65029	1.60178e-08	2.13985e-07
SDK1	277.734	1.50404	0.200964	7.48412	7.20276e-14	1.93089e-12
KAT2B	280.253	1.50311	0.213155	7.05169	1.76753e-12	4.03637e-11
GATA2	347.452	1.49809	0.183481	8.1648	3.2196e-16	1.14189e-14
VGLL4	375.288	1.49573	0.187948	7.95823	1.74524e-15	5.69815e-14
PBLD	71.2722	1.49382	0.406766	3.67244	0.000240241	0.00139743
NPAS1	146.203	1.4923	0.303992	4.90901	9.15371e-07	9.00449e-06
C3orf58	594.341	1.47667	0.148028	9.97556	1.94999e-23	1.319e-21
TXNIP	202.328	1.4749	0.23315	6.32598	2.51634e-10	4.41351e-09
MR1	58.9139	1.47088	0.42293	3.47784	0.000505468	0.00267608
TAGLN	1199.76	1.47063	0.117012	12.5682	3.15982e-36	4.88386e-34
CDH13	366.071	1.46845	0.182139	8.06229	7.48796e-16	2.56495e-14
CCNO	75.3096	1.46738	0.37308	3.93315	8.38409e-05	0.000548757
DNAH11	55.76	1.46722	0.435049	3.37254	0.000744771	0.00377949
AHRR	242.068	1.46479	0.220343	6.64776	2.97582e-11	5.80357e-10
TCEA3	55.8348	1.46478	0.438531	3.3402	0.000837176	0.00417962
ABTB2	127.851	1.46237	0.300169	4.87184	1.10564e-06	1.07486e-05
PMAIP1	1152.55	1.46044	0.13181	11.0799	1.57071e-28	1.58365e-26
DPYSL2	428.903	1.45859	0.16482	8.84964	8.78013e-19	4.02155e-17
ANXA3	702.606	1.45699	0.329275	4.42484	9.65149e-06	7.846e-05
RAB30	450.286	1.45569	0.175893	8.27602	1.27359e-16	4.72614e-15
FLRT2	742.143	1.45448	0.138546	10.4981	8.81008e-26	7.20584e-24
TMEM255A	178.835	1.45259	0.254062	5.71748	1.08115e-08	1.48389e-07
POC1B-GALNT4	73.1574	1.45077	0.413502	3.50849	0.000450658	0.00242677
RAB32	918.408	1.44936	0.132428	10.9445	7.06016e-28	6.85948e-26
WWTR1	195.795	1.44472	0.238888	6.04771	1.46918e-09	2.30454e-08
C6orf132	73.8349	1.4436	0.381176	3.78722	0.000152345	0.00093644
PRKACB	283.422	1.44002	0.212178	6.78682	1.14629e-11	2.35895e-10
PAPSS2	1071.86	1.43991	0.117541	12.2503	1.6746e-34	2.37571e-32
NPHP3	325.893	1.43559	0.187932	7.63889	2.191e-14	6.36303e-13
SPTB	143.681	1.43393	0.273062	5.25129	1.51041e-07	1.71482e-06
TMEM47	69.8211	1.43133	0.418	3.42424	0.000616513	0.00319332
ZNF702P	585.102	1.42951	0.157213	9.09283	9.64973e-20	4.86462e-18
COL1A1	506.585	1.42812	0.179251	7.96718	1.62338e-15	5.34381e-14
ZNF620	249.529	1.42545	0.210654	6.76678	1.31676e-11	2.68561e-10
ZNF781	443.227	1.41757	0.162937	8.70012	3.31537e-18	1.44034e-16
PCDHAC1	128.747	1.4171	0.295542	4.79493	1.62733e-06	1.5312e-05
FAM13B	837.377	1.41645	0.128135	11.0543	2.08855e-28	2.0796e-26
EPB41L2	3229.22	1.41349	0.0806875	17.5181	1.04285e-68	5.76481e-66
NR4A1	320.244	1.41347	0.190097	7.43553	1.0415e-13	2.75515e-12
PERP	1279.73	1.41248	0.130975	10.7844	4.08085e-27	3.71705e-25
JUNB	852.972	1.40666	0.132895	10.5848	3.50696e-26	2.99043e-24
FAM46B	480.241	1.40054	0.173172	8.08753	6.08873e-16	2.10363e-14
PRICKLE2	98.569	1.40047	0.334628	4.18515	2.84978e-05	0.000208606
ZSCAN31	93.3669	1.39625	0.334574	4.1732	3.00349e-05	0.000218462
LIF	173.11	1.3962	0.260343	5.36292	8.18868e-08	9.76731e-07
TRIML2	433.775	1.38764	0.180946	7.66881	1.73594e-14	5.1156e-13
ANO5	147.313	1.38671	0.282099	4.9157	8.84652e-07	8.73267e-06
PCDHA13	50.6903	1.38547	0.460911	3.00593	0.00264772	0.0113765
ITGA1	434.783	1.38507	0.180569	7.6706	1.71191e-14	5.05409e-13
SLCO3A1	54.739	1.38375	0.449838	3.07611	0.0020972	0.00933896
SLC26A2	1258.48	1.37798	0.141832	9.71558	2.58761e-22	1.60162e-20
MCTP2	95.7909	1.37484	0.34592	3.97444	7.05446e-05	0.00047062
GREB1L	220.932	1.3711	0.233358	5.87551	4.21548e-09	6.11569e-08
NEXN	319.741	1.37102	0.195853	7.00026	2.55491e-12	5.72036e-11
AASS	290.818	1.36771	0.203502	6.72088	1.80631e-11	3.62329e-10
ABAT	85.5986	1.36509	0.390716	3.49383	0.00047614	0.0025401
PLEKHA7	616.569	1.36415	0.152657	8.93602	4.03425e-19	1.88003e-17
PLXNB1	173.443	1.36339	0.248902	5.4776	4.31125e-08	5.3785e-07
ST3GAL5	83.7333	1.36311	0.357611	3.8117	0.000138013	0.000857882
ZNF844	302.984	1.36276	0.196856	6.92262	4.43372e-12	9.63103e-11
EPC1	328.981	1.3586	0.187084	7.26196	3.81534e-13	9.43886e-12
MYRIP	54.9871	1.35814	0.452614	3.00066	0.00269396	0.0115473
NR1D2	1196.48	1.35016	0.115096	11.7307	8.87217e-32	1.04581e-29
ADAMTS3	188.249	1.34974	0.244905	5.51129	3.56213e-08	4.48934e-07
TFAP2A	300.341	1.34703	0.192441	6.99971	2.56494e-12	5.7348e-11
SLFN5	668.243	1.34454	0.159981	8.40436	4.30187e-17	1.66177e-15
CDH11	167.818	1.34378	0.271007	4.95847	7.10496e-07	7.13294e-06
SAMD8	1052.19	1.34328	0.121503	11.0555	2.06159e-28	2.06559e-26
LRP1	566.964	1.34137	0.159053	8.4335	3.35481e-17	1.30536e-15
SCARA3	339.748	1.33683	0.192993	6.92683	4.30372e-12	9.36133e-11
CYP1B1	385.747	1.33442	0.176773	7.54881	4.39262e-14	1.22466e-12
DNAJC6	1692.26	1.33386	0.110337	12.089	1.20701e-33	1.56045e-31
MEGF6	215.583	1.33061	0.224205	5.9348	2.94196e-09	4.3669e-08
FAM107B	391.107	1.32987	0.175831	7.56333	3.92886e-14	1.10692e-12
EIF4EBP2	834.896	1.3298	0.140041	9.49578	2.18576e-21	1.26956e-19
DRAM1	729.262	1.32955	0.135259	9.8297	8.38717e-23	5.53311e-21
TSC22D3	101.918	1.32444	0.325604	4.06766	4.74883e-05	0.000330132
BTG2	55.8141	1.31799	0.429952	3.06544	0.0021735	0.00961729
HLA-DRB1	382.948	1.31549	0.174521	7.53771	4.78314e-14	1.32433e-12
SFXN3	622.487	1.31475	0.142611	9.21917	2.99414e-20	1.59466e-18
NAV2	316.826	1.31142	0.196458	6.6753	2.46732e-11	4.8532e-10
COPZ2	65.8337	1.30399	0.406143	3.21067	0.00132428	0.00626054
CD163L1	73.0766	1.30233	0.381851	3.41056	0.000648302	0.00333856
PCDH9	243.397	1.30111	0.214978	6.05231	1.42782e-09	2.24405e-08
DTWD2	220.446	1.30075	0.224667	5.78968	7.05217e-09	9.89092e-08
KLHL29	186.045	1.29947	0.247418	5.25213	1.50347e-07	1.70937e-06
STX3	1487.9	1.29831	0.129704	10.0098	1.38087e-23	9.50078e-22
PLPP3	102.698	1.29765	0.340619	3.80968	0.000139146	0.000864258
OPN3	222.558	1.29597	0.22099	5.8644	4.50756e-09	6.49669e-08
AHR	628.689	1.29453	0.143156	9.04277	1.52751e-19	7.5346e-18
LACC1	121.545	1.29404	0.326582	3.96237	7.42079e-05	0.000491907
CA2	93.821	1.29381	0.33434	3.86975	0.000108948	0.000695559
NUAK1	1883.52	1.29164	0.10816	11.9419	7.15834e-33	8.82733e-31
DENND2C	198.103	1.29071	0.252683	5.108	3.25594e-07	3.50309e-06
ICK	301.597	1.28777	0.20307	6.34151	2.27528e-10	4.0438e-09
LATS2	836.521	1.28664	0.139126	9.24805	2.28634e-20	1.22583e-18
GADD45A	1862.27	1.28553	0.095874	13.4085	5.3883e-41	1.13658e-38
DDIT3	357.449	1.28489	0.182764	7.03032	2.06061e-12	4.65263e-11
ZNF582	199.869	1.28051	0.23349	5.48419	4.15358e-08	5.19392e-07
ENAH	2479.33	1.27923	0.0942937	13.5664	6.33292e-42	1.41004e-39
OPTN	1648.29	1.27832	0.101712	12.5679	3.16837e-36	4.88386e-34
SYDE2	746.58	1.27789	0.138825	9.205	3.4167e-20	1.80175e-18
SH3RF1	824.081	1.27697	0.126875	10.0648	7.90554e-24	5.60769e-22
DTX4	137.364	1.27579	0.280978	4.54054	5.61112e-06	4.78213e-05
SFTA1P	1099.11	1.27553	0.142318	8.96248	3.17465e-19	1.5057e-17
FBXL17	99.5759	1.27475	0.328945	3.87526	0.000106509	0.00068216
NDRG1	1216.68	1.27453	0.128892	9.88839	4.67502e-23	3.10976e-21
TMEM139	340.85	1.27334	0.226496	5.62191	1.88856e-08	2.49476e-07
SERPINB2	162.92	1.27188	0.286831	4.43424	9.23994e-06	7.53436e-05
CRABP2	263.33	1.27126	0.204579	6.21405	5.16361e-10	8.66784e-09
ITGB4	61.294	1.26601	0.413368	3.06268	0.00219368	0.00969319
ITPR2	669.35	1.26582	0.147797	8.56459	1.08461e-17	4.4813e-16
SNTB1	66.4755	1.2653	0.392608	3.22281	0.00126939	0.00603309
SLC25A25	660.071	1.26119	0.136155	9.26293	1.98899e-20	1.07359e-18
AOX1	543.601	1.25992	0.163181	7.721	1.15419e-14	3.46494e-13
MX1	93.6401	1.25959	0.401823	3.13468	0.00172041	0.00788671
PPM1K	211.512	1.25764	0.232784	5.40262	6.56745e-08	7.95188e-07
PTPN23	95.2335	1.25611	0.331566	3.78842	0.00015161	0.000932385
TSPAN14	1316.49	1.25554	0.115163	10.9022	1.12446e-27	1.07299e-25
SDC2	1001.46	1.25427	0.124711	10.0575	8.51595e-24	5.98769e-22
PAFAH2	77.0663	1.25135	0.3662	3.41713	0.000632853	0.0032653
GPER1	80.3021	1.23758	0.363599	3.4037	0.000664797	0.00340817
ADPRHL1	104.275	1.23753	0.318003	3.89156	9.96013e-05	0.000643056
SLC7A11	2170.11	1.23725	0.097564	12.6814	7.49425e-37	1.21354e-34
NRK	769.124	1.23598	0.140504	8.79675	1.4083e-18	6.32395e-17
LIMS2	91.0948	1.23521	0.3429	3.60224	0.000315486	0.0017802
B4GALT4	730.407	1.23243	0.136133	9.0531	1.3897e-19	6.89732e-18
SAV1	1167.48	1.2315	0.110806	11.114	1.0727e-28	1.10945e-26
CDKN1A	619.865	1.2262	0.14109	8.69093	3.59493e-18	1.55758e-16
NEK11	128.522	1.22054	0.293983	4.15172	3.29981e-05	0.00023807
ARHGEF5	314.485	1.21987	0.198378	6.14923	7.78622e-10	1.27498e-08
SMARCA2	431.204	1.21378	0.163475	7.42486	1.12901e-13	2.96739e-12
RNASET2	63.733	1.21332	0.407705	2.97599	0.00292046	0.0123693
MAGI2-AS3	287.247	1.21174	0.225099	5.38313	7.32021e-08	8.77713e-07
FRAS1	78.0186	1.20652	0.380885	3.16768	0.00153659	0.00714209
APOL2	314.789	1.20603	0.238868	5.04894	4.44279e-07	4.64595e-06
TES	423.603	1.2059	0.166218	7.25491	4.01927e-13	9.91275e-12
TIAM2	262.04	1.20526	0.204595	5.89092	3.84047e-09	5.5868e-08
PMP22	435.869	1.20436	0.179201	6.72073	1.80814e-11	3.62329e-10
MMP19	255.461	1.20388	0.213788	5.63118	1.78978e-08	2.37517e-07
CLIC2	309.192	1.20366	0.190216	6.32786	2.48584e-10	4.36957e-09
ICAM1	1813.1	1.20345	0.284694	4.22716	2.3666e-05	0.000176379
PROS1	584.355	1.20332	0.146386	8.22015	2.03243e-16	7.35482e-15
RND3	1735.75	1.19776	0.0961958	12.4512	1.37691e-35	2.02507e-33
FAM46C	51.8761	1.19549	0.455846	2.62258	0.00872675	0.0316012
GLIPR1	715.72	1.19092	0.131863	9.0315	1.69332e-19	8.3014e-18
NFKBIZ	224.42	1.19063	0.221741	5.36947	7.89704e-08	9.42646e-07
OTUD1	140.268	1.18923	0.312828	3.80155	0.000143794	0.000891056
STARD4	1134.3	1.18878	0.115797	10.2661	1.00154e-24	7.50263e-23
AP4E1	675.765	1.18759	0.141586	8.38777	4.95469e-17	1.89567e-15
RAB43	95.8643	1.18591	0.3831	3.09556	0.0019644	0.00884586
CREBRF	397.98	1.18233	0.172948	6.83631	8.12589e-12	1.71855e-10
ADAMTS12	186.125	1.18193	0.244155	4.8409	1.29252e-06	1.24223e-05
PCID2	1936.29	1.1817	0.0923036	12.8023	1.59104e-37	2.68483e-35
TNRC6C	198.725	1.17756	0.234214	5.02774	4.96303e-07	5.12779e-06
SMAD7	109.676	1.17746	0.314667	3.74191	0.000182628	0.00109899
FRY	71.1657	1.17722	0.386819	3.04332	0.00233981	0.0102485
DLG5	656.011	1.17271	0.136485	8.5922	8.53217e-18	3.56196e-16
GULP1	348.349	1.17167	0.190941	6.1363	8.44678e-10	1.37333e-08
ARID1A	383.624	1.169	0.173651	6.73191	1.67455e-11	3.38308e-10
DUSP8	64.2659	1.16834	0.416403	2.8058	0.0050192	0.0197213
PDZD7	54.2036	1.16761	0.432736	2.69821	0.0069714	0.0261914
CSRP1	3729.48	1.1668	0.0788867	14.7908	1.67904e-49	4.80654e-47
TTLL7	386.999	1.16506	0.184843	6.30298	2.91982e-10	5.09333e-09
SCHIP1	130.876	1.16234	0.283621	4.0982	4.16371e-05	0.000293271
PNMA2	210.737	1.15765	0.230472	5.02296	5.08811e-07	5.23876e-06
SDC4	2676.3	1.15607	0.0897061	12.8873	5.30667e-38	9.45236e-36
MAN1A1	74.3874	1.15387	0.395136	2.92019	0.00349817	0.0144982
CNN2	1128.91	1.15361	0.113872	10.1308	4.03531e-24	2.92716e-22
RIMS2	1634.99	1.14747	0.0977213	11.7422	7.74055e-32	9.19176e-30
PRSS23	428.221	1.14634	0.463221	2.47472	0.0133342	0.0451259
HERC5	429.069	1.1441	0.196812	5.81317	6.13017e-09	8.64316e-08
IFI16	431.048	1.14182	0.168566	6.77373	1.25504e-11	2.56954e-10
MOB3B	65.4733	1.14048	0.40005	2.85085	0.00436022	0.0174921
PDE5A	142.238	1.13885	0.272287	4.18255	2.88257e-05	0.000210522
GOLGA4	2379.31	1.13528	0.110305	10.2922	7.63911e-25	5.77654e-23
SERTAD4	85.447	1.13454	0.350171	3.23996	0.00119547	0.00572247
NAV1	137.185	1.13377	0.29465	3.84787	0.000119148	0.000750516
CDKN2C	639.229	1.13214	0.138666	8.16447	3.22855e-16	1.14254e-14
EPPK1	74.7664	1.12977	0.378476	2.98506	0.0028352	0.012072
CXCL2	204.26	1.12893	0.231135	4.8843	1.03797e-06	1.01338e-05
DNAJB2	416.09	1.1288	0.169678	6.65262	2.87924e-11	5.6289e-10
LINC01615	52.9538	1.12771	0.493571	2.28479	0.0223249	0.0686271
JMJD1C	3409.78	1.1264	0.0986277	11.4207	3.29411e-30	3.54415e-28
HINT3	344.079	1.12552	0.184721	6.09308	1.10762e-09	1.76295e-08
ZBTB38	2143.93	1.12227	0.103369	10.8569	1.84897e-27	1.73338e-25
MBNL2	1349.61	1.12211	0.117906	9.51696	1.78314e-21	1.04682e-19
IFI6	141.251	1.12208	0.299113	3.75137	0.000175869	0.00106512
RGS2	114.874	1.12028	0.304489	3.67922	0.000233952	0.0013653
MAP3K5	171.902	1.11857	0.249035	4.49162	7.06822e-06	5.88496e-05
SLC37A1	69.7804	1.11808	0.385178	2.90277	0.00369876	0.0151999
TUFT1	1189.78	1.11807	0.1216	9.19462	3.76319e-20	1.97149e-18
CDK18	108.42	1.11742	0.308678	3.62002	0.000294583	0.00167285
HERC6	122.196	1.11543	0.341565	3.26565	0.00109213	0.00530546
NCF2	103.973	1.11436	0.316638	3.51934	0.000432614	0.00234329
BCL2L11	66.3564	1.1143	0.391021	2.84972	0.00437574	0.0175369
SLFN12	405.473	1.1119	0.175589	6.33239	2.4139e-10	4.26181e-09
ZNF518A	932.395	1.11001	0.130877	8.48135	2.22602e-17	8.85491e-16
ZNF862	63.0473	1.10363	0.400641	2.75466	0.00587525	0.0225056
ZFP30	969.313	1.10142	0.128321	8.58334	9.2154e-18	3.82725e-16
MMP16	173.378	1.10122	0.252197	4.36651	1.26246e-05	0.000100092
TP53INP1	50.8022	1.0993	0.453402	2.42456	0.0153272	0.0505784
PKD2	270.213	1.09894	0.201507	5.45362	4.93547e-08	6.09981e-07
CHPF	277.484	1.09856	0.1998	5.49829	3.83496e-08	4.81427e-07
ADAMTSL4	501.406	1.09854	0.168643	6.51401	7.31715e-11	1.38164e-09
CLTB	3182.28	1.09811	0.0811041	13.5395	9.14091e-42	1.95384e-39
MAFF	1341.38	1.09717	0.10489	10.4602	1.31602e-25	1.04961e-23
FAM129A	1083.36	1.0965	0.145138	7.55488	4.19237e-14	1.17417e-12
ANKRD1	11298	1.09631	0.071543	15.3238	5.29948e-53	1.80757e-50
ANXA1	11401.8	1.09595	0.0736011	14.8904	3.80504e-50	1.10907e-47
RBMXL1	1190.71	1.09441	0.109521	9.99269	1.64069e-23	1.11923e-21
PDLIM5	1320.26	1.093	0.105785	10.3323	5.03397e-25	3.87979e-23
ADAMTSL5	140.526	1.09128	0.27574	3.95764	7.56926e-05	0.000500589
ZNF25	91.3902	1.09059	0.335084	3.25467	0.00113525	0.00548832
SPRED1	1362.59	1.08924	0.103903	10.4832	1.0323e-25	8.31602e-24
PDGFD	72.8983	1.08921	0.373677	2.91483	0.00355881	0.0147001
FER	672.281	1.08431	0.140769	7.70277	1.33143e-14	3.97471e-13
KRT7	7757.93	1.08382	0.0857164	12.6443	1.20364e-36	1.91046e-34
DAB2	315.663	1.08118	0.191508	5.64565	1.64561e-08	2.19657e-07
CYBRD1	761.137	1.07921	0.149809	7.20386	5.85294e-13	1.41949e-11
LOXL4	71.9016	1.07894	0.375524	2.87315	0.00406401	0.0165063
SLC35A3	2607.08	1.07782	0.086363	12.4801	9.58335e-36	1.42251e-33
NIPAL1	146.858	1.07509	0.268503	4.004	6.22805e-05	0.000420564
R3HCC1L	356.611	1.0749	0.183436	5.85981	4.63389e-09	6.65049e-08
LCOR	963.178	1.07375	0.147782	7.2658	3.70828e-13	9.18817e-12
TSPAN2	94.0722	1.06746	0.331496	3.22013	0.00128133	0.00608083
FLG	245.804	1.06639	0.213046	5.00544	5.57333e-07	5.70173e-06
OSBPL10	321.179	1.06627	0.202146	5.27477	1.32924e-07	1.52208e-06
TNFAIP1	1570.75	1.06562	0.101402	10.5089	7.86395e-26	6.46498e-24
ETHE1	611.467	1.06271	0.142243	7.47107	7.95471e-14	2.12537e-12
EPS8L2	826.348	1.06243	0.128538	8.26548	1.39139e-16	5.12767e-15
COBLL1	151.277	1.06238	0.271602	3.91154	9.17083e-05	0.000595937
PLA2G16	206.2	1.06235	0.231313	4.59269	4.37577e-06	3.8e-05
SGPL1	1190.86	1.06102	0.115384	9.19557	3.73017e-20	1.9606e-18
GUCY1A2	64.3758	1.06017	0.400448	2.64745	0.00811009	0.0297444
PTGER4	91.9605	1.06004	0.33797	3.13651	0.00170974	0.00784681
DAP	1388.96	1.05994	0.102312	10.3599	3.77422e-25	2.92292e-23
NOV	445.36	1.05988	0.163958	6.46435	1.01735e-10	1.87893e-09
MAFK	520.753	1.05979	0.152744	6.93832	3.96779e-12	8.67772e-11
RGPD6	909.628	1.05977	0.379973	2.78907	0.0052859	0.0205975
JAK2	301.164	1.05629	0.195575	5.40093	6.62962e-08	8.009e-07
RIT1	377.669	1.0544	0.173726	6.06936	1.28418e-09	2.02625e-08
FSTL1	10390	1.05438	0.0832071	12.6717	8.48599e-37	1.36039e-34
SPOCK1	66.3282	1.05402	0.400375	2.63259	0.00847368	0.0308801
CIC	260.665	1.05249	0.210607	4.99739	5.81115e-07	5.91483e-06
SLC4A4	519.382	1.05184	0.158291	6.64495	3.03315e-11	5.89386e-10
LINC00641	294.429	1.05175	0.19329	5.44132	5.28867e-08	6.50174e-07
SKP2	1688.5	1.04975	0.130005	8.07471	6.76352e-16	2.33174e-14
KCTD12	396.069	1.04689	0.178751	5.8567	4.7215e-09	6.77016e-08
ZNF790	83.675	1.04648	0.370488	2.82459	0.00473411	0.0187481
PARM1	90.3217	1.04635	0.335636	3.11751	0.00182386	0.00828986
CNTF	84.4366	1.04564	0.347852	3.00598	0.00264725	0.0113765
ABL2	3547.73	1.04435	0.079405	13.1522	1.65192e-39	3.22951e-37
PLXNB3	60.375	1.04412	0.411756	2.53577	0.0112201	0.0390426
PLCB1	219.458	1.04374	0.225218	4.63437	3.58029e-06	3.16074e-05
RAVER1	296.851	1.04307	0.201125	5.1862	2.14633e-07	2.38447e-06
MARVELD1	506.932	1.04021	0.163954	6.3445	2.23153e-10	3.97485e-09
SLC9A1	135.871	1.03656	0.294923	3.51469	0.000440267	0.00237881
FRS2	475.061	1.03398	0.162276	6.37177	1.86858e-10	3.3507e-09
ZXDA	61.6338	1.0337	0.405647	2.54828	0.0108255	0.0378339
MCOLN3	56.3912	1.031	0.449919	2.29152	0.0219334	0.067553
NDFIP2	2572.82	1.02873	0.0853728	12.0499	1.94303e-33	2.4919e-31
KATNAL1	1143.91	1.02859	0.126903	8.10536	5.25881e-16	1.82476e-14
SYNC	99.6667	1.02765	0.327916	3.13388	0.00172512	0.00790379
SLC35F3	227.565	1.02546	0.217042	4.72473	2.30424e-06	2.11565e-05
UBR1	816.856	1.02344	0.129168	7.92334	2.31214e-15	7.45793e-14
PHACTR2	1064.05	1.02276	0.120206	8.50845	1.76279e-17	7.02969e-16
FAM225B	116.265	1.02004	0.29745	3.42927	0.000605203	0.00314694
NHSL1	79.4513	1.01945	0.362993	2.80846	0.0049779	0.019583
MIEF2	462.731	1.01685	0.16515	6.15716	7.40621e-10	1.21773e-08
MBOAT1	128.311	1.01256	0.284958	3.55336	0.000380342	0.00209273
CYP2U1	224.923	1.01233	0.227129	4.45705	8.3095e-06	6.82426e-05
ARAP2	479.944	1.01181	0.162533	6.22528	4.80693e-10	8.09453e-09
FLNC	21401.4	1.01172	0.174276	5.80526	6.4266e-09	9.05315e-08
GYS1	497.084	1.01025	0.163516	6.17827	6.48066e-10	1.07883e-08
PTPRD	308.997	1.00848	0.19799	5.09358	3.51369e-07	3.7502e-06
MMP17	83.4663	1.00819	0.361108	2.79194	0.00523932	0.0204409
EPHA2	3933.84	1.00818	0.0897927	11.2278	2.97635e-29	3.13907e-27
P4HA1	1146.86	1.00622	0.110404	9.114	7.93976e-20	4.02792e-18
RBM24	758.969	1.00565	0.128847	7.80494	5.95279e-15	1.82465e-13
RHBDF1	363.737	1.00553	0.179311	5.60773	2.04996e-08	2.69147e-07
RNF6	1004.41	1.0049	0.137541	7.30621	2.74788e-13	6.85089e-12
TNS2	96.586	1.00448	0.332529	3.02071	0.00252181	0.0109098
BAZ2B	131.009	1.00436	0.298226	3.36777	0.00075778	0.0038358
SPAG1	287.103	1.0035	0.19542	5.13511	2.81986e-07	3.07518e-06
BCL9L	186.95	1.00165	0.247727	4.04336	5.26913e-05	0.000360364
NAT8L	96.8414	-1.00015	0.326539	-3.06289	0.00219213	0.00969168
ADAT2	130.724	-1.001	0.282325	-3.54556	0.000391777	0.00214721
POLE2	311.996	-1.00126	0.204896	-4.8867	1.02542e-06	1.00174e-05
MRPS2	1344.89	-1.0053	0.108238	-9.28793	1.57324e-20	8.54933e-19
HAUS7	291.342	-1.00583	0.198087	-5.07772	3.8199e-07	4.03139e-06
DCHS1	187.488	-1.00893	0.244616	-4.12455	3.71463e-05	0.000265252
TICRR	433.839	-1.01104	0.16675	-6.06318	1.33454e-09	2.09951e-08
RASIP1	869.978	-1.01203	0.126281	-8.01412	1.10932e-15	3.72821e-14
ZNF232	278.718	-1.01268	0.198655	-5.09768	3.43835e-07	3.67713e-06
DPP7	1052.13	-1.01575	0.124359	-8.16789	3.1382e-16	1.11549e-14
SLC38A5	1054.29	-1.0178	0.117525	-8.66032	4.70454e-18	2.02738e-16
IMPA2	95.307	-1.01903	0.33586	-3.03409	0.00241262	0.0105044
TCF4	111.058	-1.01978	0.310403	-3.28533	0.00101863	0.00499804
RABEPK	431.765	-1.02255	0.165604	-6.1747	6.62894e-10	1.10237e-08
PRDM13	173.616	-1.02259	0.257552	-3.9704	7.1751e-05	0.000477873
UGCG	7113.29	-1.02447	0.0841773	-12.1704	4.46983e-34	6.07252e-32
TWIST2	54.1008	-1.02596	0.447497	-2.29265	0.021868	0.0673906
RTN4RL1	86.838	-1.02614	0.343662	-2.9859	0.00282749	0.0120488
EIF4EBP1	2540.15	-1.02906	0.0935332	-11.0021	3.73527e-28	3.67363e-26
PSAT1	1333.62	-1.02935	0.106656	-9.65118	4.85947e-22	2.98476e-20
SPSB2	103.576	-1.0294	0.320142	-3.21543	0.00130248	0.00617386
NRG1	773.043	-1.0299	0.144998	-7.10287	1.2219e-12	2.85053e-11
IFFO2	287.723	-1.03245	0.198083	-5.2122	1.8661e-07	2.08907e-06
TRHDE	270.976	-1.03612	0.227568	-4.55304	5.28768e-06	4.52814e-05
TRIM47	316.668	-1.03782	0.197446	-5.25623	1.47042e-07	1.67417e-06
AFF3	323.132	-1.03843	0.190638	-5.44713	5.11878e-08	6.30255e-07
ZNF607	821.003	-1.04223	0.126426	-8.24377	1.66865e-16	6.12131e-15
MLPH	752.458	-1.0449	0.133404	-7.83258	4.7795e-15	1.49066e-13
ARHGAP22	92.6449	-1.04689	0.353252	-2.96357	0.00304091	0.0128286
MTHFD1L	1047.26	-1.04816	0.126335	-8.29665	1.07089e-16	3.98316e-15
ACSS2	153.014	-1.04828	0.269638	-3.88771	0.000101192	0.000652016
POPDC3	145.903	-1.05096	0.278872	-3.7686	0.000164164	0.00100103
OPLAH	447.43	-1.05665	0.168329	-6.27727	3.44561e-10	5.91398e-09
GATM	120.285	-1.05694	0.297671	-3.55069	0.000384226	0.00211087
SNHG20	199.189	-1.06046	0.233617	-4.53932	5.64364e-06	4.80473e-05
COL4A2	5795.87	-1.06206	0.0797242	-13.3216	1.73278e-40	3.51623e-38
MYO10	1645.69	-1.06515	0.100311	-10.6184	2.44664e-26	2.10872e-24
ACD	340.913	-1.06596	0.188054	-5.66836	1.44172e-08	1.9357e-07
HIST3H2BB	1087.18	-1.06767	0.119985	-8.89838	5.66675e-19	2.61797e-17
FGD6	328.914	-1.0688	0.189567	-5.6381	1.71936e-08	2.28905e-07
ANKLE1	175.664	-1.07099	0.246367	-4.34713	1.37928e-05	0.000108335
QPCTL	127.814	-1.07277	0.286355	-3.7463	0.000179463	0.00108195
RAMP2-AS1	58.8295	-1.07306	0.451169	-2.37839	0.0173885	0.0559301
TUT1	249.019	-1.07496	0.227823	-4.71841	2.37692e-06	2.17988e-05
ADM	2831.63	-1.07604	0.0855229	-12.5819	2.65562e-36	4.17375e-34
AGMAT	109.702	-1.07831	0.339792	-3.17345	0.00150639	0.00701596
IFITM2	1023.04	-1.08161	0.119794	-9.02892	1.73375e-19	8.47369e-18
EPHB2	576.241	-1.09139	0.152567	-7.15348	8.46082e-13	2.01239e-11
KCNN4	435.959	-1.09427	0.192392	-5.68774	1.28735e-08	1.7445e-07
PPP1R35	266.821	-1.09726	0.204113	-5.37574	7.62704e-08	9.11096e-07
LINC01224	69.3621	-1.10149	0.387476	-2.84273	0.00447289	0.0178904
LRIG3	273.654	-1.1015	0.206443	-5.3356	9.52285e-08	1.12251e-06
CAD	1572.85	-1.10163	0.103103	-10.6848	1.19954e-26	1.06832e-24
CAMKK2	670.229	-1.10456	0.135377	-8.15913	3.37436e-16	1.18953e-14
TMEM121	233.967	-1.10482	0.220785	-5.00405	5.61396e-07	5.73231e-06
PDE3B	192.818	-1.10712	0.235731	-4.69655	2.64588e-06	2.40318e-05
CAMKK1	76.8533	-1.10736	0.372527	-2.97255	0.00295339	0.0124956
CHDH	57.2154	-1.11203	0.421993	-2.6352	0.00840888	0.0306788
TMCO6	124.422	-1.11347	0.29031	-3.83544	0.000125338	0.000786725
BTNL9	162.913	-1.11403	0.264778	-4.2074	2.58329e-05	0.000190842
RTEL1	704.363	-1.11498	0.133522	-8.35058	6.79306e-17	2.57291e-15
ARHGAP29	1158.98	-1.11857	0.129666	-8.62656	6.32239e-18	2.68133e-16
IPO4	1382.49	-1.12075	0.106809	-10.493	9.30177e-26	7.56937e-24
CEP250	951.214	-1.12193	0.119748	-9.36908	7.31643e-21	4.10104e-19
GNAL	611.374	-1.12275	0.145086	-7.73848	1.00611e-14	3.0432e-13
HIST1H2BL	1222.46	-1.12412	0.110893	-10.137	3.78419e-24	2.75747e-22
TBC1D4	1882.21	-1.12457	0.0936971	-12.0022	3.45953e-33	4.3328e-31
SQLE	3281.98	-1.12533	0.110049	-10.2257	1.52102e-24	1.12366e-22
CCDC85B	823.794	-1.12552	0.131456	-8.562	1.10925e-17	4.57132e-16
ERRFI1	2386.63	-1.12579	0.0929069	-12.1174	8.54535e-34	1.13215e-31
TRAP1	3673.03	-1.12783	0.0832725	-13.5439	8.61469e-42	1.86624e-39
PRMT3	438.906	-1.12898	0.187793	-6.01183	1.83438e-09	2.83851e-08
PIM1	183.953	-1.12922	0.240844	-4.68861	2.7507e-06	2.49133e-05
CORO1A	57.8001	-1.12941	0.42931	-2.63075	0.00851964	0.0310053
VMP1	4949.45	-1.13075	0.07505	-15.0666	2.68513e-51	8.12175e-49
TRIM7	162.221	-1.13969	0.256155	-4.44922	8.61832e-06	7.06365e-05
HOMER2	411.856	-1.14639	0.1775	-6.45853	1.05725e-10	1.94813e-09
FAT4	464.926	-1.14674	0.163681	-7.00595	2.45312e-12	5.50014e-11
DLL3	92.9646	-1.15307	0.335107	-3.44091	0.000579758	0.00303134
EXPH5	472.802	-1.15322	0.167089	-6.90182	5.13415e-12	1.10775e-10
GPLD1	50.8381	-1.1539	0.4566	-2.52715	0.0114992	0.0398344
SLC29A2	154.215	-1.15616	0.263926	-4.3806	1.18354e-05	9.45826e-05
MIRLET7BHG	201.029	-1.16051	0.231807	-5.00636	5.547e-07	5.67842e-06
SLC7A2	525.688	-1.16281	0.186455	-6.2364	4.47756e-10	7.5797e-09
WNK4	53.4461	-1.16349	0.444489	-2.61759	0.00885523	0.031987
ADGRA3	343.292	-1.16476	0.200034	-5.82281	5.78651e-09	8.20917e-08
TBL3	1179.19	-1.16784	0.110393	-10.579	3.73087e-26	3.16452e-24
SLC6A15	870.311	-1.16907	0.123497	-9.46633	2.89862e-21	1.67754e-19
PCDHB6	104.182	-1.16989	0.334644	-3.49594	0.000472401	0.00252435
SREBF1	538.764	-1.17037	0.149098	-7.84972	4.16975e-15	1.30813e-13
HAGLR	52.1084	-1.17154	0.447217	-2.61962	0.00880277	0.0318262
CLMN	234.493	-1.178	0.222169	-5.30227	1.14369e-07	1.32667e-06
FZD2	683.413	-1.18057	0.163062	-7.23998	4.48739e-13	1.09661e-11
ASL	630.221	-1.18439	0.139698	-8.47821	2.28683e-17	9.07431e-16
TMEM154	59.1975	-1.18916	0.436619	-2.72355	0.00645836	0.0244819
ARRDC1-AS1	285.14	-1.18943	0.204563	-5.81447	6.08268e-09	8.58375e-08
CDCA7	805.346	-1.19161	0.135271	-8.80906	1.262e-18	5.69892e-17
SIX2	52.5733	-1.19271	0.44646	-2.67147	0.00755188	0.0280566
LRIG1	312.891	-1.19289	0.189469	-6.29594	3.05546e-10	5.31836e-09
SLC25A39	1961.79	-1.19687	0.0998527	-11.9863	4.19125e-33	5.20852e-31
MCIDAS	63.248	-1.20627	0.407866	-2.9575	0.0031014	0.0130461
COL6A2	1857.09	-1.20657	0.100502	-12.0054	3.32694e-33	4.19954e-31
DOCK4	229.35	-1.21721	0.222321	-5.475	4.375e-08	5.44954e-07
COL4A1	3910.32	-1.22463	0.088782	-13.7936	2.7836e-43	6.66027e-41
SIGIRR	135.022	-1.22668	0.281729	-4.35412	1.336e-05	0.000105142
TFR2	125.656	-1.2286	0.304993	-4.02829	5.61845e-05	0.000382948
HAGHL	231.591	-1.23309	0.23525	-5.2416	1.5919e-07	1.7959e-06
MGLL	2504.17	-1.23922	0.0874613	-14.1688	1.42893e-45	3.75527e-43
DCAF4	187.944	-1.23971	0.241921	-5.12445	2.98407e-07	3.24984e-06
MKX	67.4834	-1.24438	0.464284	-2.68021	0.00735751	0.0274234
ZNF555	91.2487	-1.2444	0.365512	-3.40454	0.000662756	0.00339989
PFAS	1514.69	-1.24579	0.10044	-12.4034	2.50586e-35	3.65195e-33
DDIT4	134.519	-1.24758	0.280432	-4.44879	8.63537e-06	7.07377e-05
AKAP12	8494.61	-1.25031	0.0922922	-13.5473	8.21692e-42	1.80446e-39
GCSH	176.787	-1.25212	0.256113	-4.88891	1.01394e-06	9.91733e-06
PROCR	520.835	-1.25543	0.158051	-7.94318	1.97063e-15	6.40794e-14
LINC00665	360.657	-1.25751	0.189346	-6.64134	3.10851e-11	6.02569e-10
IKZF3	175.822	-1.26077	0.263568	-4.78347	1.72298e-06	1.61418e-05
EHD2	155.645	-1.26957	0.26332	-4.8214	1.42553e-06	1.36012e-05
ADRB2	954.638	-1.27215	0.12711	-10.0082	1.4026e-23	9.60899e-22
RGS10	1026.93	-1.27355	0.116841	-10.8998	1.15518e-27	1.09578e-25
TBC1D30	60.17	-1.27428	0.420464	-3.03064	0.00244032	0.0106105
SLC27A5	64.5773	-1.27456	0.405084	-3.14639	0.00165297	0.00761895
ALDH1L2	261.599	-1.27695	0.21302	-5.99453	2.04079e-09	3.12771e-08
CDKL1	102.675	-1.28024	0.337636	-3.79178	0.000149569	0.000921852
VWA1	105.216	-1.28116	0.317785	-4.03153	5.54159e-05	0.000378031
FAM89A	59.4001	-1.28144	0.418374	-3.0629	0.00219203	0.00969168
FAM81A	115.4	-1.28551	0.30322	-4.23952	2.23998e-05	0.000167565
CD70	334.102	-1.28691	0.187331	-6.86972	6.4328e-12	1.37683e-10
SAMD3	65.033	-1.28798	0.400615	-3.21501	0.00130442	0.00618124
ZNF239	185.47	-1.291	0.247047	-5.22572	1.73477e-07	1.94885e-06
ZNF566	476.282	-1.29249	0.175872	-7.34904	1.99642e-13	5.08818e-12
IL12RB2	121.483	-1.29474	0.299239	-4.32676	1.51319e-05	0.000117415
DUSP9	207.899	-1.29699	0.236199	-5.49108	3.99477e-08	4.99923e-07
C1orf61	131.605	-1.30003	0.285634	-4.55137	5.32973e-06	4.55685e-05
NOS2	128.633	-1.30522	0.302109	-4.32036	1.55772e-05	0.000120462
SEMA4B	162.128	-1.30608	0.257071	-5.0806	3.7624e-07	3.98565e-06
NTHL1	335.434	-1.30796	0.183774	-7.11721	1.10135e-12	2.58882e-11
TMEM147-AS1	169.466	-1.30904	0.259587	-5.04277	4.58837e-07	4.78258e-06
EFEMP1	60.2414	-1.30985	0.423053	-3.09619	0.00196022	0.00883696
LYRM1	79.1747	-1.31139	0.419461	-3.12638	0.00176972	0.00807031
INHBB	99.017	-1.33659	0.328147	-4.07316	4.63804e-05	0.000322991
RPRML	80.5337	-1.33789	0.363288	-3.68272	0.000230757	0.00135009
P2RX5	132.87	-1.34288	0.297801	-4.5093	6.50405e-06	5.45376e-05
SNHG10	119.941	-1.34431	0.312588	-4.30059	1.70342e-05	0.000130658
SOX1	51.2244	-1.3489	0.452439	-2.98141	0.00286929	0.012188
LAMC3	432.205	-1.35096	0.165067	-8.18428	2.73933e-16	9.78044e-15
KIAA1549L	156.973	-1.35719	0.261712	-5.1858	2.15086e-07	2.38619e-06
SLITRK5	338.721	-1.35723	0.216324	-6.27405	3.51783e-10	6.03148e-09
RNF125	84.1224	-1.35771	0.353637	-3.83927	0.000123399	0.000775465
CENPV	440.96	-1.35834	0.179221	-7.57912	3.47906e-14	9.8888e-13
KCNG1	165.654	-1.35838	0.260945	-5.2056	1.9337e-07	2.15722e-06
NKX2-1	184.258	-1.35933	0.242749	-5.59973	2.14683e-08	2.80031e-07
S1PR5	94.3492	-1.37521	0.337172	-4.07866	4.52965e-05	0.000316267
MEX3A	148.877	-1.38574	0.27068	-5.11947	3.06396e-07	3.3231e-06
FADS2	1317.53	-1.38805	0.107616	-12.8983	4.60356e-38	8.38633e-36
CLMP	754.384	-1.39279	0.131568	-10.5861	3.45866e-26	2.96502e-24
ASPHD1	76.9576	-1.39318	0.37728	-3.69269	0.000221898	0.00130446
CABLES1	71.5603	-1.39677	0.38938	-3.58715	0.000334313	0.00187588
SLC9B2	125.884	-1.39932	0.293098	-4.77424	1.80385e-06	1.68419e-05
BOP1	3186.67	-1.40091	0.0875761	-15.9964	1.35317e-57	5.16494e-55
CDH2	1737.26	-1.40412	0.109816	-12.7861	1.96004e-37	3.23933e-35
TUBA1A	1310.91	-1.40698	0.107312	-13.1111	2.84444e-39	5.49388e-37
DENND2A	748.018	-1.40887	0.143881	-9.79188	1.22004e-22	7.82338e-21
EBNA1BP2	2363.28	-1.41268	0.100152	-14.1053	3.5211e-45	8.8198e-43
RAB3B	2279.62	-1.41545	0.108955	-12.9912	1.37284e-38	2.55907e-36
NID1	212.844	-1.41781	0.227301	-6.23761	4.44313e-10	7.52936e-09
PAQR5	115.944	-1.42316	0.30439	-4.67544	2.9332e-06	2.64021e-05
PYCR1	1173.55	-1.4349	0.111299	-12.8923	4.97604e-38	8.96303e-36
TRABD2A	307.051	-1.44873	0.193131	-7.50129	6.31908e-14	1.71407e-12
POLR3G	1521.17	-1.45226	0.113073	-12.8436	9.34087e-38	1.59302e-35
FOXC1	142.109	-1.45341	0.276504	-5.25637	1.46925e-07	1.67403e-06
RAMP2	54.8906	-1.45487	0.446855	-3.25579	0.00113076	0.00546991
SHISA9	58.9876	-1.45945	0.425767	-3.42783	0.000608433	0.00316168
SORD	816.132	-1.4681	0.128096	-11.4609	2.07275e-30	2.24515e-28
COL13A1	176.302	-1.48496	0.249796	-5.94468	2.77003e-09	4.13083e-08
COL6A1	910.407	-1.48757	0.127943	-11.6268	3.01057e-31	3.42286e-29
CCBE1	82.2525	-1.49872	0.359807	-4.16535	3.10873e-05	0.000225391
ACSS1	69.4269	-1.50416	0.390456	-3.85232	0.000117006	0.000738764
FERMT1	143.773	-1.51329	0.284011	-5.32829	9.91405e-08	1.16349e-06
PARS2	122.779	-1.52093	0.296983	-5.12128	3.03467e-07	3.29575e-06
TRPC4	151.644	-1.53055	0.30137	-5.07865	3.80132e-07	4.01442e-06
APOC1	52.1809	-1.53261	0.466843	-3.28292	0.00102737	0.00503664
TFAP4	343.848	-1.53587	0.189228	-8.1165	4.79822e-16	1.67218e-14
MYC	1657.71	-1.53595	0.11151	-13.7742	3.64554e-43	8.59436e-41
B4GALNT4	289.554	-1.54519	0.204033	-7.57324	3.64023e-14	1.03104e-12
ZNF691	58.7532	-1.54636	0.437582	-3.53388	0.000409514	0.00223296
PCSK6	139.538	-1.58141	0.293125	-5.39499	6.85275e-08	8.24748e-07
PPARGC1B	142.715	-1.58549	0.277355	-5.71647	1.08762e-08	1.4915e-07
APBB1IP	96.979	-1.59383	0.33695	-4.73017	2.24328e-06	2.06441e-05
PTPRB	242.647	-1.59568	0.21606	-7.38535	1.52052e-13	3.9252e-12
INSR	413.691	-1.5965	0.169322	-9.42878	4.14875e-21	2.3753e-19
SCARB1	847.415	-1.5984	0.128017	-12.4858	8.92082e-36	1.33654e-33
2020-03-03	260.392	-1.5994	0.218417	-7.32269	2.43043e-13	6.09739e-12
ST6GAL1	101.785	-1.60457	0.326205	-4.91891	8.70257e-07	8.60116e-06
CCND1	4724.28	-1.60998	0.0921273	-17.4756	2.19688e-68	1.13607e-65
CELF2	266.657	-1.62172	0.216339	-7.4962	6.5693e-14	1.77593e-12
INHBA	252.717	-1.6233	0.217932	-7.44867	9.42876e-14	2.51084e-12
TNS3	374.502	-1.6259	0.185867	-8.74763	2.1789e-18	9.67588e-17
LAMC2	322.933	-1.62654	0.195058	-8.33873	7.50953e-17	2.81933e-15
FGF5	482.085	-1.63488	0.171548	-9.53016	1.57039e-21	9.28964e-20
SRGAP1	205.135	-1.64122	0.236828	-6.93	4.20847e-12	9.17904e-11
TBC1D2	607.024	-1.64238	0.155708	-10.5479	5.19651e-26	4.36153e-24
ESM1	90.0789	-1.64376	0.404324	-4.06545	4.79405e-05	0.000332659
CBX2	275.928	-1.65515	0.22323	-7.41456	1.22029e-13	3.19127e-12
CXCL5	72.2028	-1.66065	0.403644	-4.11414	3.88623e-05	0.000275542
TEX19	104.676	-1.66088	0.326824	-5.08188	3.73726e-07	3.96505e-06
DAW1	150.619	-1.66276	0.279962	-5.93924	2.86353e-09	4.26232e-08
SLC1A3	63.8219	-1.6724	0.444845	-3.75952	0.000170239	0.00103375
NPR3	271.276	-1.6776	0.214327	-7.82729	4.98489e-15	1.5457e-13
ALDH1A3	580.642	-1.67898	0.165485	-10.1458	3.45948e-24	2.54399e-22
SIX1	209.282	-1.6883	0.236109	-7.15051	8.64573e-13	2.05029e-11
PLTP	284.861	-1.7123	0.205171	-8.34572	7.07806e-17	2.66984e-15
PDE10A	239.323	-1.71573	0.229126	-7.48816	6.98476e-14	1.87874e-12
BEND4	177.848	-1.73047	0.267233	-6.47551	9.44923e-11	1.75122e-09
DDN	80.1719	-1.75059	0.373968	-4.68114	2.85291e-06	2.57227e-05
G0S2	63.0661	-1.75241	0.418773	-4.18464	2.85624e-05	0.000208889
MOK	531.2	-1.75702	0.158227	-11.1044	1.19385e-28	1.21902e-26
IL1B	130.991	-1.77356	0.293182	-6.04936	1.45427e-09	2.28338e-08
AKR1E2	104.508	-1.77468	0.334598	-5.30392	1.1334e-07	1.31663e-06
SRRM3	57.1429	-1.78323	0.475585	-3.74956	0.000177146	0.00107123
SCN4A	55.0859	-1.79263	0.446253	-4.01709	5.89224e-05	0.000399909
ELFN1-AS1	54.0099	-1.79429	0.457129	-3.92512	8.66847e-05	0.000565585
SNHG19	142.957	-1.80913	0.285568	-6.33519	2.37048e-10	4.18977e-09
CD24	669.069	-1.81204	0.147287	-12.3028	8.74521e-35	1.26301e-32
ELFN2	67.064	-1.8316	0.410124	-4.46598	7.97039e-06	6.5727e-05
POP1	923.649	-1.83928	0.142904	-12.8707	6.57848e-38	1.14659e-35
THSD1	619.586	-1.85184	0.152201	-12.1671	4.6553e-34	6.27135e-32
RBP7	147.087	-1.89049	0.281685	-6.71135	1.92829e-11	3.85441e-10
HMGA2	521.236	-1.89861	0.373271	-5.08641	3.64899e-07	3.87911e-06
IL1A	97.3178	-1.90846	0.340096	-5.61155	2.00522e-08	2.63921e-07
ZNF283	1003.55	-1.92431	0.137468	-13.9982	1.59761e-44	3.9402e-42
HPDL	305.119	-1.93382	0.207077	-9.33863	9.75928e-21	5.39486e-19
INSIG1	1001.91	-1.94258	0.145133	-13.3849	7.41114e-41	1.54296e-38
MICAL2	820.356	-1.95528	0.136511	-14.3233	1.5662e-46	4.25554e-44
NES	2166.63	-1.97336	0.118941	-16.5911	8.08037e-62	3.40885e-59
DNAH5	64.7915	-1.97793	0.415507	-4.76027	1.93332e-06	1.79774e-05
TGM2	3519.55	-1.99233	0.090727	-21.9596	7.01616e-107	9.37301e-104
XAGE1A	1739.86	-1.99497	0.647161	-3.08265	0.00205169	0.00917962
IGF2BP3	134.411	-2.04333	0.294424	-6.94009	3.91841e-12	8.58959e-11
PLAU	879.407	-2.06951	0.12662	-16.3442	4.78339e-60	1.91706e-57
FHAD1	52.1652	-2.07945	0.470269	-4.42184	9.78642e-06	7.95165e-05
P2RY2	53.9733	-2.09696	0.45829	-4.5756	4.74848e-06	4.09924e-05
GPRC5B	67.3581	-2.15707	0.41621	-5.18266	2.18743e-07	2.42173e-06
GAL	145.89	-2.18892	0.287775	-7.60636	2.81913e-14	8.07026e-13
HOXB9	133.616	-2.24089	0.298998	-7.49465	6.64751e-14	1.79404e-12
PPP1R14A	209.603	-2.28712	0.250607	-9.12631	7.0872e-20	3.6415e-18
IER5L	293.453	-2.31673	0.207262	-11.1778	5.23919e-29	5.4895e-27
PTPN7	304.804	-2.38249	0.204961	-11.6241	3.10701e-31	3.50764e-29
TSHZ3	60.2255	-2.42211	0.474657	-5.10287	3.34542e-07	3.58972e-06
CPED1	108.921	-2.43338	0.353703	-6.87974	5.99636e-12	1.28513e-10
GFPT2	300.987	-2.46522	0.207608	-11.8744	1.60829e-32	1.95322e-30
S1PR1	707.184	-2.5806	0.148051	-17.4304	4.84771e-68	2.42855e-65
MYPN	226.662	-2.59072	0.239839	-10.8019	3.37235e-27	3.10702e-25
RAD21	5238.97	-2.73782	0.234384	-11.6809	1.59546e-31	1.85339e-29
SERPINE1	13532.6	-2.83248	0.0700145	-40.4556	0	0
TIE1	123.238	-2.89077	0.362687	-7.97043	1.58119e-15	5.22641e-14
ANPEP	1061.01	-2.90909	0.135827	-21.4176	9.15561e-102	9.78491e-99
CCL20	51.625	-2.91601	0.507593	-5.74477	9.20456e-09	1.27205e-07
COL6A3	86.7743	-2.94702	0.393677	-7.48588	7.10716e-14	1.90846e-12
TERT	97.2619	-2.96872	0.372197	-7.97621	1.50901e-15	4.99812e-14
TENM2	241.581	-2.97488	0.243322	-12.2261	2.25457e-34	3.17043e-32
ABCA1	170.521	-3.14558	0.299985	-10.4858	1.00408e-25	8.1295e-24
CLDN11	238.432	-3.23934	0.251683	-12.8707	6.58014e-38	1.14659e-35
IGFBP3	3420.84	-3.28526	0.0996449	-32.9697	2.21172e-238	7.0912e-235
SCD	4041.2	-3.71148	0.102401	-36.2446	1.20984e-287	4.84872e-284
